# Supplementary material for: Better treatment outcomes in patients with actively treated therapy-related myeloid neoplasms harboring a normal karyotype
Source: PLoS One. 2018 Dec 31;13(12):e0209800. doi: 10.1371/journal.pone.0209800 (PMC6312245; doi:10.1371/journal.pone.0209800)
Supplement: S1 Table — (XLSX) [file pone.0209800.s002.xlsx]

## Sheet: Sheet1
Number	Sex	PC type	CTRT	Age at PC TX	Age at tMN DX	Age tMN Dx > 40	Age tMN Dx > 50	Age tMN Dx > 60	Age tMN Dx >70	uncontrolled PC at tMN TX start	types of tMN	karyotype	cyELN risk	cyELN int NK or nNK	NK	CBF AML	MK	complex ≥3	allo-SCT	death	allo censored death	OS from tMN	allo censored OS from tMN	1stline Tx (tAML)	CR1 (tAML)	IPSS (tMDS)	1stline Tx (tMDS)	type of HMA (tMDS)	Response (tMDS)
1	2	2	1	33	36	1	1	1	1	2	1	43~46,XX,inv(16)(p13.1q22)[14]/47,sl,+8[4]/46,XX[1]	1		1	2	1	1	2	2	1	13.3	3.9	1	2
2	2	6	8	36	47	2	1	1	1	1	1	45,X,-X,der(21)t(8;21)(q22;q22)	1		1	2	1	1	1	1	1	27.1	27.1	1	2
3	1	1	2	16	19	1	1	1	1	1	1	46,XY,der(8)t(8;21)(q22;q22),der(15)t(8;21)t(15;21)(q24;q22),der(21)t(15;21)[15]/46,XY[9]	1		1	2	1	2	2	2	1	30.7	13.1	1	1
4	1	3	5	58	67	2	2	2	1	1	1	47,XY,+4,t(8;21)(q22;q22)[19]/46,XY[1]	1		1	2	1	1	2	1	1	16.7	5.9	1	1
5	1	7	5	51	53	2	2	1	1	1	1	46,XY,inv(16)(p13.1q22)[14]/46,XY[5]	1		1	2	1	1	1	1	1	10	10	1	1
6	2	5	2	33	34	1	1	1	1	2	1	46,XX,inv(16)(p13.1q22)[18]/46,XX[2]	1		1	2	1	1	1	1	1	62.1	62.1	1	2
7	2	7	2	47	54	2	2	1	1	1	1	46,XX,t(8;21)(q22;q22)[19]/46,XX[1]	1		1	2	1	1	2	1	1	19.5	4.6	1	2
8	2	6	8	57	58	2	2	1	1	1	1	46,XX,inv(16)(p13q22)[18]/47,idem,+22[2]	1		1	2	1	1	2	2	1	29.4	13	1	2
9	2	3	5	35	36	1	1	1	1	1	1	45,X,-X,t(8;21)(q22;q22)[20]/46,XX[1]	1		1	2	1	1	2	2	1	17.4	3.6	1	2
10	1	1	2	68	76	2	2	2	2	1	1	46,XY,inv(16)(p13.1q22)[10]/46,XY[10]	1		1	2	1	1	1	1	1	17.6	17.6	2	2
11	2	4	3	63	74	2	2	2	2	1	1	46,XX,del(7)(q21)[13]/46,XX[7]	2	1	1	1	1	1	1	2	2	1.6	1.6	1	2
12	2	2	1	55	56	2	2	1	1	1	1	46,XX,t(9;11)(p22;q23)[20]	2	1	1	1	1	1	2	2	1	4	3.6	1	1
13	1	1	2	51	52	2	2	1	1	1	1	45~47,XY,+8,del(20)(q11.2q13.1)[20]	2	1	1	1	1	1	1	2	2	8.4	8.4	1	1
14	2	2	1	50	52	2	2	1	1	1	1	47,XX,+11[19]/46,XX[3]	2	1	1	1	1	1	1	2	2	9.4	9.4	1	3
15	2	1	2	15	24	1	1	1	1	1	1	47,XX,+21c[20]	2	2	2	1	1	1	1	2	2	19.5	19.5	1	1
16	2	3	5	63	66	2	2	2	1	1	1	46,XX[20]	2	2	2	1	1	1	1	1	1	115.3	115.3	1	2
17	1	2	5	51	63	2	2	2	1	1	1	46,XX[5]	2	2	2	1	1	1	2	1	1	65.3	2.1	1	2
18	2	6	8	59	68	2	2	2	1	1	1	46,XX[14]	2	2	2	1	1	1	1	1	1	40.7	40.7	1	2
19	2	1	1	44	51	2	2	1	1	1	1	46,XX[18]	2	2	2	1	1	1	2	1	1	135.9	6.1	1	2
20	2	1	2	57	66	2	2	2	1	1	1	46,XX[20]	2	2	2	1	1	1	1	1	1	11.7	11.7	1	2
21	2	2	1	45	48	2	1	1	1	1	1	46,XX[18]	2	2	2	1	1	1	2	1	1	118.6	4.5	1	2
22	1	7	6	67	68	2	2	2	1	2	1	46,XY[20]	2	2	2	1	1	1	1	1	1	6.3	6.3	1	1
23	2	6	8	60	67	2	2	2	1	1	1	46,XX[20]	2	2	2	1	1	1	1	2	2	7.2	7.2	1	2
24	1	1	1	61	62	2	2	2	1	1	1	46,XY[20]	2	2	2	1	1	1	2	2	1	12.9	1.7	1	2
25	2	7	2	18	21	1	1	1	1	1	1	46,XX[22]	2	2	2	1	1	1	1	1	1	82.6	82.6	1	2
26	2	2	7	50	52	2	2	1	1	1	1	46,XX[20]	2	2	2	1	1	1	1	2	2	54.9	54.9	1	2
27	1	1	2	49	54	2	2	1	1	1	1	46,XY[21]	2	2	2	1	1	1	2	1	1	20.6	2.7	1	1
28	1	1	1	49	49	2	1	1	1	1	1	46,XY,13pstk+[20]	2	2	2	1	1	1	2	2	1	10.6	3.3	1	2
29	2	2	7	50	52	2	2	1	1	1	1	46,XX[24]	2	2	2	1	1	1	1	1	1	31.1	31.1	1	2
30	2	4	5	45	46	2	1	1	1	1	1	46,XX[6]	2	2	2	1	1	1	1	1	1	9.3	9.3	1	2
31	2	2	1	68	73	2	2	2	2	1	1	46,XX,t(2;11)(q37;q23)[16]/46,XY[5]	3		1	1	1	1	1	2	2	0.9	0.9	1	3
32	2	7	6	57	68	2	2	2	1	1	1	49,XX,+add(4)(q?31.3),+8,+14[16]/46,XX[4]	3		1	1	1	2	1	1	1	13.6	13.6	2	1
33	1	1	2	69	70	2	2	2	1	1	1	47,XY,del(3)(q21),der(3)t(1;3)(q25;q21),+der(5)add(5)(p13)add(5)(q33),-7,r(7)(p22q36),+8,-11,-13,del(13)(q?22q?32),-15,-20,-21,+5mar[20]	3		1	1	2	2	1	2	2	5	5	1	1
34	2	1	2	38	39	1	1	1	1	1	1	46,XX,del(5)(q13q22)[14]/46,XX[6]	3		1	1	1	1	2	2	1	3.7	3.1	1	1
35	2	2	2	59	66	2	2	2	1	2	1	45,X,add(X)(q?24),der(3)?inv(3)(q25q26.2)t(3;18)(p13;q11.2),der(5;17)(p10;q10),+der(8)t(3;8)(p13;q24.3),	3		1	1	1	2	1	2	2	3.5	3.5	1	1
36	1	7	2	15	23	1	1	1	1	1	1	45~49,XY,add(1)(p36.3),add(3)(q21),-5,dic(7;17)(q22;p11.2),-8,add(10)(q2?2),-14,add(16)(q22),+add(?22)(q11.2),+1~3mar,1~3dmin[cp27]/46~49,sl,+r[cp4]/43~45,sdl,-add(3),-add(10),-1~3dmin[cp10]/46,XY[1]	3		1	1	2	2	1	2	2	9	9	1	1
37	1	3	5	66	69	2	2	2	1	2	1	6,XY,t(6;11)(q27;q23)[7]/50,idem,+4,+9,+10,+21[16]	3		1	1	1	2	1	2	2	11.1	11.1	1	2
38	2	1	2	54	55	2	2	1	1	2	1	45,XX,del(5)(q?15),-7,der(12)t(7;12)(q11.2;p11.2)[12]/43~45,sl,-X,t(12;16)(p12.1;q?22),+1~2mar[cp10]	3		1	1	2	2	2	1	1	98.4	15.2	1	2
39	2	7	4	33	49	2	1	1	1	1	1	86,XXX,-X,+1,add(1)(p13)x2,del(1)(p?36.1),add(3)(q?21),-5,-6,-6,-7,-9,-10,-12,-13,-17,-18,-18,+5mar,inc[12]/46,XX[6]	3		1	1	2	2	2	1	1	40.2	4.5	1	2
40	2	7	3	59	62	2	2	2	1	1	1	46,XX,del(9)(q13q22),t(11;20)(p13;q11.2)[18]/46,idem,add(1)(p10)[2]	3		1	1	1	2	2	1	1	58	5	1	1
41	1	1	2	20	20	1	1	1	1	2	1	44,XY,del(1)(p?36),-4,inv(9)(p11q13),-10,der(18;21)(p10q10),+mar[19]/46,XY,inv(9)[1]	3		1	1	2	2	2	2	1	5	2.5	1	1
42	1	5	2	17	19	1	1	1	1	1	1	46~47,XY,+add(1)(q25),add(2)(p23),-4,add(5)(q22),+add(5)(q11.2),add(7)(q36),add(7)(q32),i(8)(q10),+11,der(11;?12)(p10;q10),	3		1	1	2	2	1	1	1	2.8	2.8	1	1
43	2	1	1	50	53	2	2	1	1	1	1	46,XX,del(20)(q11.2)[1]/46,sl,der(7)t(1;7)(q12;q21)[3]/92,sdlx2[2]/47,sdl,+9[6]/93,slx2,+mar[3]/46,XX[5]	3		1	1	1	2	2	1	1	12.8	3.6	1	2
44	1	7	3	9	21	1	1	1	1	1	1	47,XY,+1,der(1;7)(q10;p10),+8[17]	3		1	1	1	2	1	2	2	1.3	1.3	1	1
45	1	1	1	52	54	2	2	1	1	2	1	46,XY,+1,der(1;7)(q10;p10)[19]/46,XY[1]	3		1	1	1	2	1	1	1	2.7	2.7	1	1
46	2	2	3	49	55	2	2	1	1	1	2	46,XX,t(1;16)(q21;p11.2)[9]/46,XX[11]	2	1	1	1	1	1	2	1	1	28.1	7.5			4	1	2	5
47	2	7	5	72	77	2	2	2	2	1	2	47,XX,+8[20]	2	1	1	1	1	1	1	2	2	7	7			3	1	1	4
48	2	1	2	46	56	2	2	1	1	1	2	47,XX,+9[19]/46,XX[1]	2	1	1	1	1	1	2	1	1	11	3.8			4	1	1	1
49	1	5	2	23	23	1	1	1	1	2	2	47,XY,+i(12)(p10)[23]	2	1	1	1	1	1	1	2	2	1.6	1.6			2	1	1	5
50	1	7	6	65	67	2	2	2	1	1	2	47,XY,+14[17]/46,XY,del(12)(p13)[3]/46,XY[1]	2	1	1	1	1	1	1	2	2	4.8	4.8			2	1	1	6
51	2	4	5	54	55	2	2	1	1	1	2	46,XX,del(7)(q22q32)[6]/46,XX[2]	2	1	1	1	1	1	2	2	1	12.7	6.2			4	1	2	2
52	2	3	5	77	77	2	2	2	2	2	2	47,XX,+8[20]/46,XX[1]	2	1	1	1	1	1	1	1	1	13.8	13.8			2	1	1	5
53	1	7	6	62	64	2	2	2	1	1	2	46,XY,add(5)(q15),add(21)(q22)[20]	2	1	1	1	1	1	1	2	2	6.2	6.2			4	1	1	5
54	1	5	2	21	25	1	1	1	1	1	2	46,XY[9]	2	2	2	1	1	1	1	2	2	38.8	38.8			3	1	1	5
55	2	1	2	64	66	2	2	2	1	1	2	46,XX[20]	2	2	2	1	1	1	1	1	1	56.9	56.9			2	1	2	2
56	1	3	5	73	77	2	2	2	2	2	2	46,XY[20]	2	2	2	1	1	1	1	2	2	20.5	20.5			2	1	1	4
57	2	7	2	60	62	2	2	2	1	1	2	46,XX[21]	2	2	2	1	1	1	2	2	1	5.1	2.8			2	1	2	6
58	2	3	3	65	71	2	2	2	2	1	2	43,XY,tas(3;22)(q29;p12)dup(3)(q13.2q29),-7,9qh+,add(17)(p?13),-20[11]/46,XY,9qh+[12]	3		1	1	2	2	1	2	2	6.9	6.9			3	1	2	4
59	2	1	2	37	46	2	1	1	1	1	2	41,X,-Y,add(?5)(q11.2),der(7;17)(p10;q10),add(12)(q1?5),-16,-18,-20,add(22)(q13)[25]/40,idem,-1,dup(1)(q12q42),add(4)(p14),add(4)(q21),add(6)(q13),add(7)(p13),-8,-add(12),+12,-13,+der(?)t(?;1)(?;p13),+mar[3]/46,XY[2]	3		1	1	2	2	1	2	2	11.6	11.6			4	1	2	2
60	2	2	1	37	42	2	1	1	1	2	2	46,XX,del(1)(p36.1),del(5)(q15q33),-7,+8,add(17)(p12)[21]/46,XX[1]	3		1	1	2	2	2	2	1	24.7	4.6			3	5
61	2	4	5	52	60	2	2	1	1	2	2	44,XX,inv(1)(p32q21),der(5;17)(p10;q10),-7,del(12)(p13)[17]/46,XX[3]	3		1	1	2	2	1	2	2	23.1	23.1			3	1	1	4
62	1	7	1	65	73	2	2	2	2	1	2	47~49,XY,del(5)(q13q?31),r(?6)(p25q27),-7,+8,+22,+mar,inc[cp3]/47~49,idem,+8[cp6]/46,XY[8]	3		1	1	2	2	1	2	2	1.9	1.9			3	1	2	6
63	2	2	1	66	76	2	2	2	2	1	2	46,XX,add(4)(q21),del(5)(q13q33),-7,add(12)(p10),+mar1[5]/47,sl,add(14)(p10),+mar2[3]/45,sl,add(1)(q21),-3,der(5)t(5;9)(q33;p13),-18,+mar3[cp11]/45,sdl,der(2)t(2;11)(p23;q13),+add(3)(p10),t(4;12)(q25;q13),-mar3[3]	3		1	1	2	2	1	1	1	6.7	6.7			3	1	1	4
64	1	1	5	52	52	2	2	1	1	2	2	49,XY,+8,+9,+15[1]/46,XY[19]	3		1	1	1	2	1	1	1	1.8	1.8			4	1	2	6
65	2	4	3	54	59	2	2	1	1	2	2	45,XX,-5,add(7)(q11.2)[1]/44,sl,-12,der(16)t(8;16)(q13;q24),-20,+mar[23]/44,sdl,add(3)(p10)[4]	3		1	1	2	2	1	2	2	2.5	2.5			4	1	1	5
66	1	1	5	70	72	2	2	2	2	2	2	44,XY,der(5;11)t(5;11)(p15.1;q23),i(6)(p10),add(7)(q31),-14,-16,del(20)(q11.2q13.1),+mar[10]/46,XY[10]	3		1	1	2	2	1	2	2	3.2	3.2			3	1	1	5
67	1	1	5	60	65	2	2	2	1	1	2	45,XY,-7[5]/45,idem,del(20)(q11.2q13.1)[17]	3		1	1	2	1	1	1	1	2.6	2.6			3	1	1	6
68	1	7	3	61	63	2	2	2	1	1	2	44,XY,add(5)(q10),-7,der(12)t(12;21)(p13;q11.2),-21[11]/44,sl,add(13)(q32)[6]/45,sdl,+21[4]/46,XY[1]	3		1	1	2	2	1	2	2	5.7	5.7			3	1	2	5
69	2	2	4	51	53	2	2	1	1	1	2	45,XX,t(1;12)(p13;q13),inv(3)(q21q26.2),del(5)(q13),-7,add(9)(p22),del(20)(q11.2)[15]/45,sl,+der(7)add(7)(p13)add(7)(q22),-16[7]/46,sl,+mar[5]	3		1	1	2	2	2	2	1	5.4	1			3	5
70	1	7	5	60	60	2	2	1	1	2	2	46,XY,+1,der(1;7)(q10;p10)[1]/46,sl,del(20)(q11.2)[18]/47,sdl,+mar[2]	3		1	1	1	2	1	1	1	2.7	2.7			3	1	1	6
71	1	3	5	66	66	2	2	2	1	1	2	48,,XY,+19,+20[8]/50,idem,+8,+10[3]/46,XY[10]	3		1	1	1	2	1	2	2	2.6	2.6			3	1	1	5
72	1	3	3	70	82	2	2	2	2	1	2	51,XY,+1,+2,del(5)(q13q33),+9,+11,?add(18)(p10),+19[3]/52,sl,+21[7]/57,sdl1,+6,+8,+8,+14,+mar1[2]/57,sdl2,-6,-8,+11,+18,-?add(18),+20,+22,-mar1[3]/57~59,sdl2,-?add(18),-19,+2~4mar[cp5]	3		1	1	2	2	1	2	2	2.6	2.6			3	1	2	6
